# Supplementary material for: Endothelial Progenitor Cells Promote Osteosarcoma Progression and Invasiveness via AKT/PI3K Signaling
Source: Cancers (Basel). 2023 Mar 17;15(6):1818. doi: 10.3390/cancers15061818 (PMC10046883; doi:10.3390/cancers15061818)
Supplement: Supplementary file 1 [file cancers-15-01818-s001.zip]

Archive with 1 entries (1 files):
- cancers-2122940-supplementary.pdf
